# Supplementary material for: Improving Haptic Response for Contextual Human Robot Interaction
Source: Sensors (Basel). 2022 Mar 5;22(5):2040. doi: 10.3390/s22052040 (PMC8914947; doi:10.3390/s22052040)
Supplement: Supplementary file 1 [file sensors-22-02040-s001.zip]

Archive with 1 entries (1 files):
- Video S1.MOV
